# Supplementary material for: Lyotropic Liquid Crystals: A Biocompatible and Safe Material for Local Cardiac Application
Source: Pharmaceutics. 2022 Feb 20;14(2):452. doi: 10.3390/pharmaceutics14020452 (PMC8879243; doi:10.3390/pharmaceutics14020452)
Supplement: Supplementary file 1 [file pharmaceutics-14-00452-s001.zip]

Archive with 4 entries (4 files):
- pharmaceutics-1585332/pharmaceutics-1585332-sup.docx
- pharmaceutics-1585332/Video S1.mp4
- pharmaceutics-1585332/Video S2.mp4
- pharmaceutics-1585332/Video S3.mp4
